# Supplementary material for: Linkage of Whole Genome Sequencing, Epidemiological, and Clinical Data to Understand the Genetic Diversity and Clinical Outcomes of Shigella flexneri among Men Who Have Sex with Men in England
Source: Microbiol Spectr. 2021 Dec 15;9(3):e01213-21. doi: 10.1128/Spectrum.01213-21 (PMC8672885; doi:10.1128/Spectrum.01213-21)
Supplement: SUPPLEMENTAL FILE 1 — Supplemental material. Download SPECTRUM01213-21_Supp_2_seq7.xlsx, XLSX file, 0.04 MB [file spectrum01213-21_supp_2_seq7.xlsx]

## Sheet: SRA accession numbers
accessionnumber	clonalcomplex	snpaddress
SRR4788193	CC245	1.1.4.342.370.425.491
SRR4897016	CC245	1.1.4.428.486.570.710
SRR7286710	CC245	1.1.4.537.619.733.931
SRR4195479	CC245	1.1.4.54.391.451.525
SRR7367395	CC245	1.1.4.54.722.850.1084
SRR7191547	CC245	1.1.4.610.723.851.1086
SRR4787149	CC245	1.139.213.350.382.441.515
SRR4195773	CC245	1.140.221.358.398.462.543
SRR7204383	CC245	1.140.411.626.746.876.1117
SRR4193616	CC245	1.147.229.368.408.477.565
SRR4897429	CC245	1.156.243.384.430.502.611
SRR5018285	CC245	10.11.11.398.447.525.646
SRR4787838	CC245	10.11.271.418.473.555.692
SRR4787719	CC245	10.192.318.477.548.645.816
SRR7501114	CC245	13.14.14.14.14.14.1183
SRR5024294	CC245	14.116.172.293.310.352.402
SRR5023831	CC245	14.127.193.324.349.401.462
SRR7223043	CC245	14.181.297.452.518.608.1268
SRR4897679	CC245	14.181.297.452.518.608.760
SRR7179907	CC245	18.223.376.571.673.796.1007
SRR3531888	CC245	19.118.175.298.318.360.413
SRR5018095	CC245	19.173.281.433.493.578.721
SRR4788219	CC245	19.23.219.356.393.453.527
SRR4897391	CC245	19.23.295.450.515.605.756
SRR7291556	CC245	19.23.397.603.714.842.1073
SRR7187825	CC245	19.23.53.106.738.867.1105
SRR4184711	CC245	19.23.53.316.339.390.449
SRR7172438	CC245	19.23.53.559.656.779.990
SRR7187533	CC245	19.23.53.675.813.961.1226
SRR7505876	CC245	26.38.432.660.793.930.1184
SRR5460695	CC245	3.106.156.267.280.310.345
SRR3289607	CC245	3.107.158.269.282.312.347
SRR4897356	CC245	3.119.176.299.319.361.415
SRR4788130	CC245	3.121.179.302.603.714.904
SRR4787737	CC245	3.122.183.306.328.374.429
SRR5017531	CC245	3.128.195.326.351.403.464
SRR4184753	CC245	3.128.195.326.351.403.464
SRR4897753	CC245	3.128.195.326.524.615.770
SRR7230676	CC245	3.128.195.326.642.759.963
SRR7204104	CC245	3.128.195.326.642.792.1003
SRR7244227	CC245	3.128.195.326.642.962.1227
SRR7249723	CC245	3.128.195.528.607.718.909
SRR7291932	CC245	3.128.195.632.755.886.1131
SRR7407910	CC245	3.128.195.632.755.886.1131
SRR7286590	CC245	3.128.195.632.755.886.1131
SRR7184250	CC245	3.128.195.632.755.886.1131
SRR7286174	CC245	3.128.195.673.811.959.1224
SRR4787891	CC245	3.133.200.331.357.410.473
SRR4786268	CC245	3.133.200.388.434.508.620
SRR7223076	CC245	3.133.218.355.389.449.1091
SRR4195636	CC245	3.133.218.355.389.449.523
SRR5454496	CC245	3.146.228.366.406.474.559
SRR4897127	CC245	3.146.321.483.554.654.827
SRR7283719	CC245	3.146.367.562.661.784.995
SRR4192107	CC245	3.152.237.376.422.494.595
SRR4897451	CC245	3.152.237.420.475.557.694
SRR7286449	CC245	3.152.237.620.737.866.1104
SRR4788408	CC245	3.152.296.451.517.607.759
SRR5024165	CC245	3.152.296.490.561.664.843
SRR4897465	CC245	3.152.348.526.604.715.905
SRR7204377	CC245	3.152.380.575.677.800.1012
SRR7407950	CC245	3.152.413.628.749.879.1121
SRR7401619	CC245	3.152.436.665.801.944.1204
SRR4192091	CC245	3.153.238.377.423.495.597
SRR4788287	CC245	3.153.238.399.448.527.650
SRR4787346	CC245	3.153.238.413.467.549.682
SRR4787771	CC245	3.153.238.436.497.584.727
SRR4897690	CC245	3.153.238.474.545.642.812
SRR4897169	CC245	3.153.238.479.550.650.823
SRR7251505	CC245	3.153.238.494.566.671.851
SRR4897671	CC245	3.153.238.494.566.671.851
SRR4787886	CC245	3.153.238.523.600.706.896
SRR7221124	CC245	3.153.238.523.767.899.1145
SRR7221038	CC245	3.153.238.523.767.899.1277
SRR7184362	CC245	3.153.238.616.732.861.1097
SRR5018381	CC245	3.155.240.380.426.498.602
SRR4787848	CC245	3.158.245.386.432.505.615
SRR4787845	CC245	3.164.254.396.444.519.638
SRR4787220	CC245	3.169.269.416.470.552.688
SRR4787890	CC245	3.170.270.417.471.553.689
SRR7250998	CC245	3.178.293.448.513.602.753
SRR7249739	CC245	3.178.399.606.717.845.1078
SRR4788315	CC245	3.198.327.492.563.668.847
SRR5006062	CC245	3.203.339.516.592.698.883
SRR7251061	CC245	3.215.368.563.662.785.996
SRR7401667	CC245	3.222.375.570.670.793.1004
SRR7230295	CC245	3.226.383.578.683.806.1024
SRR7266383	CC245	3.231.394.598.706.832.1059
SRR7187818	CC245	3.235.404.613.728.857.1093
SRR7367259	CC245	3.238.412.627.747.877.1119
SRR7266779	CC245	3.245.427.653.785.921.1172
SRR3289604	CC245	3.3.132.236.246.274.306
SRR5017976	CC245	3.3.132.236.478.562.701
SRR7172296	CC245	3.3.132.236.796.933.1188
SRR4788225	CC245	3.3.163.277.292.326.367
SRR4184748	CC245	3.3.163.333.359.412.476
SRR7187001	CC245	3.3.163.333.713.841.1072
SRR7184380	CC245	3.3.163.599.707.834.1062
SRR4788187	CC245	3.3.167.282.298.336.379
SRR4897598	CC245	3.3.167.282.412.482.574
SRR7230672	CC245	3.3.167.282.750.880.1122
SRR7274784	CC245	3.3.167.282.750.880.1205
SRR7286633	CC245	3.3.167.282.757.888.1133
SRR4787171	CC245	3.3.264.411.465.547.680
SRR5024489	CC245	3.3.341.518.594.700.887
SRR7223147	CC245	3.3.395.601.710.838.1066
SRR4180466	CC245	3.45.45.46.46.46.47
SRR5017487	CC245	3.45.45.46.46.46.47
SRR5029851	CC245	3.45.45.46.46.46.47
SRR4788317	CC245	3.45.45.46.46.46.47
SRR4179380	CC245	3.45.45.46.46.46.47
SRR4181341	CC245	3.45.45.46.46.46.47
SRR4180823	CC245	3.45.45.46.46.46.47
SRR5018330	CC245	3.45.45.46.46.46.47
SRR5017324	CC245	3.45.45.46.46.46.47
SRR5017306	CC245	3.45.45.46.46.46.47
SRR5023939	CC245	3.45.45.46.46.46.47
SRR5023694	CC245	3.45.45.46.46.46.47
SRR5023780	CC245	3.45.45.46.46.46.47
SRR4184756	CC245	3.46.185.311.334.384.441
SRR7358285	CC245	3.46.185.311.623.738.938
SRR7367207	CC245	3.46.185.311.625.740.943
SRR7208994	CC245	3.46.185.311.687.811.1030
SRR7191683	CC245	3.46.185.654.787.923.1174
SRR5024270	CC245	3.46.46.290.306.347.394
SRR3530583	CC245	3.46.46.297.317.359.412
SRR4897506	CC245	3.46.46.297.317.559.697
SRR7221220	CC245	3.46.46.297.317.943.1203
SRR4184721	CC245	3.46.46.319.342.394.453
SRR4788325	CC245	3.46.46.319.342.394.453
SRR5018248	CC245	3.46.46.319.489.573.713
SRR5006347	CC245	3.46.46.319.506.594.741
SRR7358050	CC245	3.46.46.319.775.909.1157
SRR4193548	CC245	3.46.46.379.425.497.601
SRR5006397	CC245	3.46.46.402.451.530.655
SRR4897256	CC245	3.46.46.480.551.651.824
SRR7291632	CC245	3.46.46.645.774.908.1156
SRR7204328	CC245	3.46.46.678.818.970.1235
SRR7208995	CC245	3.46.46.678.818.970.1235
SRR5018280	CC245	3.47.85.237.248.277.309
SRR3360204	CC245	3.47.85.237.248.277.337
SRR4787789	CC245	3.47.85.237.397.489.607
SRR4786323	CC245	3.47.85.237.397.489.618
SRR4788254	CC245	3.47.85.237.397.593.740
SRR7367402	CC245	3.47.85.237.397.763.1127
SRR7184351	CC245	3.47.85.237.397.763.1238
SRR7187053	CC245	3.47.85.237.397.763.967
SRR7251458	CC245	3.47.85.237.397.763.967
SRR7172155	CC245	3.47.85.237.397.763.970
SRR7221122	CC245	3.47.85.237.397.958.1222
SRR7274847	CC245	3.47.85.237.397.977.1249
SRR4897317	CC245	3.47.85.237.583.688.869
SRR7283819	CC245	3.47.85.237.618.732.928
SRR7277727	CC245	3.47.85.237.786.922.1173
SRR7290892	CC245	3.47.85.237.817.969.1234
SRR7191730	CC245	3.47.85.237.821.973.1242
SRR9651420	CC245	3.47.85.268.281.311.346
SRR5454563	CC245	3.47.85.274.288.318.355
SRR4788128	CC245	3.47.85.274.499.586.730
SRR7274844	CC245	3.47.85.274.822.975.1246
SRR4181542	CC245	3.47.85.287.303.344.389
SRR5018338	CC245	3.47.85.382.428.500.606
SRR5017612	CC245	3.47.85.425.483.567.706
SRR5005414	CC245	3.47.85.425.488.572.712
SRR5024510	CC245	3.47.85.512.588.694.878
SRR4786851	CC245	3.47.85.512.588.694.880
SRR7283799	CC245	3.47.85.547.634.751.954
SRR7236597	CC245	3.47.85.579.684.807.1025
SRR4897772	CC245	3.61.320.482.553.653.826
SRR4897564	CC245	3.61.320.482.553.653.826
SRR7367233	CC245	3.90.125.223.748.878.1120
SRR7251453	CC245	3.91.127.643.772.906.1153
SRR4193479	CC245	3.91.215.352.385.445.519
SRR7215959	CC245	3.91.294.449.514.604.755
SRR5024182	CC245	3.91.300.457.523.614.769
SRR4897054	CC245	3.91.310.469.540.637.804
SRR7274832	CC245	3.91.310.469.632.748.951
SRR7291923	CC245	3.91.310.621.739.869.1107
SRR4897404	CC245	3.91.325.488.559.661.837
SRR7230245	CC245	3.91.378.573.675.798.1009
SRR7291589	CC245	3.91.386.587.694.818.1042
SRR7266806	CC245	3.91.391.594.701.825.1051
SRR7221037	CC245	3.91.414.631.753.883.1125
SRR7236676	CC245	3.91.430.658.791.928.1181
SRR7184215	CC245	3.91.440.670.808.954.1218
SRR7291940	CC245	3.91.442.677.816.966.1231
SRR4897629	CC245	32.136.209.346.376.431.501
SRR4897768	CC245	32.151.236.375.421.493.594
SRR7367389	CC245	32.250.443.679.823.979.1251
SRR7191553	CC245	32.250.443.679.823.979.1251
SRR4897512	CC245	33.209.351.530.609.720.911
SRR4181494	CC245	34.42.42.288.304.345.390
SRR3289578	CC245	34.42.42.42.247.276.308
SRR3289588	CC245	34.42.42.42.285.315.352
SRR4195764	CC245	34.42.42.42.285.315.554
SRR5023878	CC245	34.42.42.42.285.315.610
SRR5006077	CC245	34.42.42.42.285.315.610
SRR4787322	CC245	34.42.42.42.285.315.714
SRR4181496	CC245	34.42.42.42.291.325.365
SRR5018365	CC245	34.42.42.42.291.325.365
SRR4181575	CC245	34.42.42.42.293.328.370
SRR5006085	CC245	34.42.42.42.324.369.690
SRR4787211	CC245	34.42.42.42.329.377.434
SRR4184807	CC245	34.42.42.42.344.396.455
SRR5005431	CC245	34.42.42.42.344.396.468
SRR4788125	CC245	34.42.42.42.344.396.540
SRR4788212	CC245	34.42.42.42.344.396.637
SRR4897808	CC245	34.42.42.42.344.396.654
SRR4195493	CC245	34.42.42.42.344.473.557
SRR7286459	CC245	34.42.42.42.344.856.1092
SRR5024263	CC245	34.42.42.42.356.409.472
SRR4788207	CC245	34.42.42.42.356.409.895
SRR7286508	CC245	34.42.42.42.356.624.1049
SRR7286653	CC245	34.42.42.42.356.624.785
SRR5006366	CC245	34.42.42.42.356.624.785
SRR7236677	CC245	34.42.42.42.356.742.945
SRR4897624	CC245	34.42.42.42.369.424.490
SRR5024161	CC245	34.42.42.42.371.426.493
SRR4192116	CC245	34.42.42.42.371.426.548
SRR4788358	CC245	34.42.42.42.378.435.505
SRR4193176	CC245	34.42.42.42.378.435.564
SRR4192757	CC245	34.42.42.42.378.435.568
SRR4192404	CC245	34.42.42.42.378.435.568
SRR3742263	CC245	34.42.42.42.378.435.767
SRR7266830	CC245	34.42.42.42.378.435.803
SRR7249722	CC245	34.42.42.42.378.761.965
SRR4195784	CC245	34.42.42.42.379.436.506
SRR4788093	CC245	34.42.42.42.384.444.518
SRR4788136	CC245	34.42.42.42.390.450.524
SRR4195640	CC245	34.42.42.42.413.483.576
SRR3289523	CC245	34.42.42.42.42.234.258
SRR3289582	CC245	34.42.42.42.42.270.299
SRR5024195	CC245	34.42.42.42.42.270.393
SRR3289619	CC245	34.42.42.42.42.271.300
SRR3289592	CC245	34.42.42.42.42.272.302
SRR3289587	CC245	34.42.42.42.42.272.350
SRR3289543	CC245	34.42.42.42.42.275.307
SRR4787879	CC245	34.42.42.42.42.275.307
SRR4181487	CC245	34.42.42.42.42.275.386
SRR3289547	CC245	34.42.42.42.42.302.335
SRR5029661	CC245	34.42.42.42.42.320.357
SRR4181540	CC245	34.42.42.42.42.329.371
SRR4181511	CC245	34.42.42.42.42.350.398
SRR5029697	CC245	34.42.42.42.42.365.419
SRR4786907	CC245	34.42.42.42.42.393.452
SRR4897462	CC245	34.42.42.42.42.437.507
SRR4788156	CC245	34.42.42.42.42.437.609
SRR4193680	CC245	34.42.42.42.42.459.541
SRR5018378	CC245	34.42.42.42.42.476.563
SRR4787377	CC245	34.42.42.42.42.480.571
SRR4192092	CC245	34.42.42.42.42.491.592
SRR4787400	CC245	34.42.42.42.42.520.640
SRR4787200	CC245	34.42.42.42.42.522.642
SRR7401709	CC245	34.42.42.42.42.526.1015
SRR7187760	CC245	34.42.42.42.42.526.1076
SRR7208630	CC245	34.42.42.42.42.526.1180
SRR4897622	CC245	34.42.42.42.42.526.647
SRR7184346	CC245	34.42.42.42.42.542.1013
SRR7215913	CC245	34.42.42.42.42.542.1022
SRR7209048	CC245	34.42.42.42.42.542.1085
SRR7367362	CC245	34.42.42.42.42.542.1154
SRR7266764	CC245	34.42.42.42.42.542.1201
SRR7215574	CC245	34.42.42.42.42.542.1245
SRR4788152	CC245	34.42.42.42.42.542.675
SRR5006430	CC245	34.42.42.42.42.542.921
SRR7244366	CC245	34.42.42.42.42.542.926
SRR7283742	CC245	34.42.42.42.42.542.926
SRR7286475	CC245	34.42.42.42.42.542.926
SRR7187043	CC245	34.42.42.42.42.542.962
SRR7244315	CC245	34.42.42.42.42.574.1021
SRR7221270	CC245	34.42.42.42.42.574.1052
SRR7215941	CC245	34.42.42.42.42.574.1163
SRR4787359	CC245	34.42.42.42.42.574.715
SRR7251461	CC245	34.42.42.42.42.574.776
SRR4897309	CC245	34.42.42.42.42.574.898
SRR4897627	CC245	34.42.42.42.42.582.725
SRR4897203	CC245	34.42.42.42.42.595.742
SRR7265963	CC245	34.42.42.42.42.603.754
SRR5005408	CC245	34.42.42.42.42.603.820
SRR7249746	CC245	34.42.42.42.42.61.1029
SRR7179909	CC245	34.42.42.42.42.61.1034
SRR7291662	CC245	34.42.42.42.42.61.1061
SRR7184243	CC245	34.42.42.42.42.61.1129
SRR7221251	CC245	34.42.42.42.42.61.1149
SRR7249719	CC245	34.42.42.42.42.61.1166
SRR7290991	CC245	34.42.42.42.42.61.1185
SRR7230318	CC245	34.42.42.42.42.61.1215
SRR7286171	CC245	34.42.42.42.42.61.1244
SRR7286616	CC245	34.42.42.42.42.61.1252
SRR3289593	CC245	34.42.42.42.42.61.130
SRR3360213	CC245	34.42.42.42.42.61.187
SRR3289511	CC245	34.42.42.42.42.61.187
SRR3289530	CC245	34.42.42.42.42.61.232
SRR3289514	CC245	34.42.42.42.42.61.233
SRR3289510	CC245	34.42.42.42.42.61.290
SRR3289573	CC245	34.42.42.42.42.61.301
SRR3289548	CC245	34.42.42.42.42.61.303
SRR4897666	CC245	34.42.42.42.42.61.303
SRR4181560	CC245	34.42.42.42.42.61.303
SRR4897448	CC245	34.42.42.42.42.61.303
SRR3360203	CC245	34.42.42.42.42.61.304
SRR5006332	CC245	34.42.42.42.42.61.305
SRR3289550	CC245	34.42.42.42.42.61.305
SRR5006056	CC245	34.42.42.42.42.61.305
SRR3289538	CC245	34.42.42.42.42.61.310
SRR3289521	CC245	34.42.42.42.42.61.342
SRR7256965	CC245	34.42.42.42.42.61.343
SRR5024185	CC245	34.42.42.42.42.61.343
SRR4192082	CC245	34.42.42.42.42.61.343
SRR3289544	CC245	34.42.42.42.42.61.351
SRR4897417	CC245	34.42.42.42.42.61.351
SRR4184806	CC245	34.42.42.42.42.61.351
SRR4181559	CC245	34.42.42.42.42.61.359
SRR5029822	CC245	34.42.42.42.42.61.359
SRR7215925	CC245	34.42.42.42.42.61.360
SRR4787419	CC245	34.42.42.42.42.61.360
SRR4181519	CC245	34.42.42.42.42.61.360
SRR5454561	CC245	34.42.42.42.42.61.360
SRR4788341	CC245	34.42.42.42.42.61.360
SRR5029843	CC245	34.42.42.42.42.61.363
SRR4786030	CC245	34.42.42.42.42.61.364
SRR4787829	CC245	34.42.42.42.42.61.366
SRR4897560	CC245	34.42.42.42.42.61.368
SRR4181442	CC245	34.42.42.42.42.61.369
SRR4181599	CC245	34.42.42.42.42.61.375
SRR4787790	CC245	34.42.42.42.42.61.376
SRR4897285	CC245	34.42.42.42.42.61.377
SRR4181537	CC245	34.42.42.42.42.61.380
SRR5005295	CC245	34.42.42.42.42.61.392
SRR4181555	CC245	34.42.42.42.42.61.397
SRR5017968	CC245	34.42.42.42.42.61.397
SRR4181601	CC245	34.42.42.42.42.61.400
SRR4787862	CC245	34.42.42.42.42.61.405
SRR5024224	CC245	34.42.42.42.42.61.408
SRR5017471	CC245	34.42.42.42.42.61.414
SRR5018180	CC245	34.42.42.42.42.61.420
SRR4897189	CC245	34.42.42.42.42.61.422
SRR5006089	CC245	34.42.42.42.42.61.427
SRR4897221	CC245	34.42.42.42.42.61.430
SRR4787857	CC245	34.42.42.42.42.61.431
SRR4787814	CC245	34.42.42.42.42.61.433
SRR4184862	CC245	34.42.42.42.42.61.437
SRR4184698	CC245	34.42.42.42.42.61.447
SRR4184773	CC245	34.42.42.42.42.61.460
SRR4184790	CC245	34.42.42.42.42.61.461
SRR5005325	CC245	34.42.42.42.42.61.466
SRR5005525	CC245	34.42.42.42.42.61.474
SRR4184842	CC245	34.42.42.42.42.61.492
SRR5005515	CC245	34.42.42.42.42.61.494
SRR5006238	CC245	34.42.42.42.42.61.500
SRR4184726	CC245	34.42.42.42.42.61.503
SRR4195737	CC245	34.42.42.42.42.61.508
SRR4184746	CC245	34.42.42.42.42.61.508
SRR4195777	CC245	34.42.42.42.42.61.511
SRR4195630	CC245	34.42.42.42.42.61.514
SRR4195626	CC245	34.42.42.42.42.61.516
SRR4192080	CC245	34.42.42.42.42.61.528
SRR4195751	CC245	34.42.42.42.42.61.538
SRR4195490	CC245	34.42.42.42.42.61.542
SRR4192120	CC245	34.42.42.42.42.61.549
SRR4195637	CC245	34.42.42.42.42.61.561
SRR4192096	CC245	34.42.42.42.42.61.562
SRR5006051	CC245	34.42.42.42.42.61.566
SRR4193214	CC245	34.42.42.42.42.61.573
SRR4195735	CC245	34.42.42.42.42.61.575
SRR4195477	CC245	34.42.42.42.42.61.577
SRR4192139	CC245	34.42.42.42.42.61.578
SRR4195731	CC245	34.42.42.42.42.61.598
SRR4195482	CC245	34.42.42.42.42.61.600
SRR5018389	CC245	34.42.42.42.42.61.604
SRR4788180	CC245	34.42.42.42.42.61.604
SRR5017522	CC245	34.42.42.42.42.61.605
SRR4788178	CC245	34.42.42.42.42.61.613
SRR5018363	CC245	34.42.42.42.42.61.613
SRR4786367	CC245	34.42.42.42.42.61.614
SRR4787888	CC245	34.42.42.42.42.61.616
SRR5024309	CC245	34.42.42.42.42.61.621
SRR7407973	CC245	34.42.42.42.42.61.622
SRR4788149	CC245	34.42.42.42.42.61.629
SRR4788135	CC245	34.42.42.42.42.61.635
SRR3289542	CC245	34.42.42.42.42.61.64
SRR4897524	CC245	34.42.42.42.42.61.651
SRR4897760	CC245	34.42.42.42.42.61.658
SRR5018306	CC245	34.42.42.42.42.61.662
SRR4787273	CC245	34.42.42.42.42.61.664
SRR4897078	CC245	34.42.42.42.42.61.674
SRR4787812	CC245	34.42.42.42.42.61.683
SRR4788109	CC245	34.42.42.42.42.61.686
SRR5005562	CC245	34.42.42.42.42.61.707
SRR4786301	CC245	34.42.42.42.42.61.728
SRR5006241	CC245	34.42.42.42.42.61.732
SRR5005328	CC245	34.42.42.42.42.61.746
SRR7208759	CC245	34.42.42.42.42.61.747
SRR4787807	CC245	34.42.42.42.42.61.748
SRR3289620	CC245	34.42.42.42.42.61.76
SRR3742270	CC245	34.42.42.42.42.61.766
SRR5005436	CC245	34.42.42.42.42.61.772
SRR4787903	CC245	34.42.42.42.42.61.773
SRR7285531	CC245	34.42.42.42.42.61.779
SRR4786994	CC245	34.42.42.42.42.61.798
SRR4897593	CC245	34.42.42.42.42.61.806
SRR5024479	CC245	34.42.42.42.42.61.806
SRR3289518	CC245	34.42.42.42.42.61.82
SRR4897323	CC245	34.42.42.42.42.61.822
SRR4897480	CC245	34.42.42.42.42.61.834
SRR4787809	CC245	34.42.42.42.42.61.838
SRR4787310	CC245	34.42.42.42.42.61.839
SRR5024275	CC245	34.42.42.42.42.61.842
SRR5006425	CC245	34.42.42.42.42.61.848
SRR7209040	CC245	34.42.42.42.42.61.852
SRR7187067	CC245	34.42.42.42.42.61.852
SRR7249789	CC245	34.42.42.42.42.61.872
SRR4787077	CC245	34.42.42.42.42.61.877
SRR4787368	CC245	34.42.42.42.42.61.886
SRR4897440	CC245	34.42.42.42.42.61.900
SRR4787293	CC245	34.42.42.42.42.61.907
SRR4897820	CC245	34.42.42.42.42.61.92
SRR3289561	CC245	34.42.42.42.42.61.92
SRR3289569	CC245	34.42.42.42.42.61.92
SRR7208802	CC245	34.42.42.42.42.61.923
SRR7274963	CC245	34.42.42.42.42.61.935
SRR7286457	CC245	34.42.42.42.42.61.940
SRR7221097	CC245	34.42.42.42.42.61.971
SRR4788314	CC245	34.42.42.42.42.616.771
SRR4787198	CC245	34.42.42.42.42.616.771
SRR5005351	CC245	34.42.42.42.42.625.786
SRR7244311	CC245	34.42.42.42.42.627.1041
SRR7244226	CC245	34.42.42.42.42.627.1126
SRR7367376	CC245	34.42.42.42.42.627.1197
SRR7230343	CC245	34.42.42.42.42.627.1202
SRR7204206	CC245	34.42.42.42.42.627.1202
SRR7251417	CC245	34.42.42.42.42.627.1213
SRR7172421	CC245	34.42.42.42.42.627.1243
SRR7187038	CC245	34.42.42.42.42.627.1247
SRR4897771	CC245	34.42.42.42.42.627.788
SRR7401704	CC245	34.42.42.42.42.627.914
SRR4897437	CC245	34.42.42.42.42.631.793
SRR7285586	CC245	34.42.42.42.42.631.797
SRR4786394	CC245	34.42.42.42.42.631.797
SRR5006071	CC245	34.42.42.42.42.648.819
SRR5024075	CC245	34.42.42.42.42.657.831
SRR7230372	CC245	34.42.42.42.42.665.844
SRR4786828	CC245	34.42.42.42.42.665.888
SRR5024202	CC245	34.42.42.42.42.690.873
SRR5005258	CC245	34.42.42.42.42.690.873
SRR4897343	CC245	34.42.42.42.42.707.897
SRR5006411	CC245	34.42.42.42.42.711.901
SRR7236689	CC245	34.42.42.42.42.724.915
SRR7250988	CC245	34.42.42.42.42.735.933
SRR7191692	CC245	34.42.42.42.42.762.966
SRR7286382	CC245	34.42.42.42.42.810.1028
SRR7277783	CC245	34.42.42.42.42.810.1111
SRR7286606	CC245	34.42.42.42.42.829.1055
SRR7251013	CC245	34.42.42.42.42.829.1055
SRR7286405	CC245	34.42.42.42.42.829.1055
SRR7277785	CC245	34.42.42.42.42.829.1055
SRR7286395	CC245	34.42.42.42.42.837.1065
SRR7286476	CC245	34.42.42.42.42.868.1106
SRR3289623	CC245	34.42.42.42.42.87.93
SRR7286538	CC245	34.42.42.42.42.901.1147
SRR7230239	CC245	34.42.42.42.42.926.1177
SRR7291538	CC245	34.42.42.42.42.937.1193
SRR7187757	CC245	34.42.42.42.42.937.1217
SRR7215955	CC245	34.42.42.42.42.950.1210
SRR7204203	CC245	34.42.42.42.42.957.1221
SRR7208997	CC245	34.42.42.42.42.957.1223
SRR7172058	CC245	34.42.42.42.42.963.1228
SRR7367208	CC245	34.42.42.42.42.967.1232
SRR7184339	CC245	34.42.42.42.42.968.1233
SRR7186917	CC245	34.42.42.42.42.976.1248
SRR5018304	CC245	34.42.42.42.440.515.632
SRR4788121	CC245	34.42.42.42.440.515.733
SRR4897612	CC245	34.42.42.42.454.533.660
SRR4897242	CC245	34.42.42.42.459.539.670
SRR5006046	CC245	34.42.42.42.495.580.723
SRR5005557	CC245	34.42.42.42.537.634.796
SRR4786528	CC245	34.42.42.42.537.634.796
SRR4787765	CC245	34.42.42.42.538.635.800
SRR4897811	CC245	34.42.42.42.586.692.875
SRR4788173	CC245	34.42.42.42.597.703.891
SRR4897528	CC245	34.42.42.42.612.726.917
SRR7367236	CC245	34.42.42.42.626.741.944
SRR7249720	CC245	34.42.42.42.633.749.952
SRR7286373	CC245	34.42.42.42.635.752.955
SRR7285628	CC245	34.42.42.42.643.760.964
SRR7291002	CC245	34.42.42.42.644.765.969
SRR7265969	CC245	34.42.42.42.645.767.972
SRR7180010	CC245	34.42.42.42.660.783.994
SRR7236094	CC245	34.42.42.42.680.803.1018
SRR7204353	CC245	34.42.42.42.692.816.1036
SRR7215920	CC245	34.42.42.42.692.816.1108
SRR7204361	CC245	34.42.42.42.704.830.1056
SRR7274812	CC245	34.42.42.42.708.835.1063
SRR7187791	CC245	34.42.42.42.712.840.1071
SRR7274823	CC245	34.42.42.42.719.847.1081
SRR7223057	CC245	34.42.42.42.727.855.1090
SRR7187776	CC245	34.42.42.42.727.855.1118
SRR7286554	CC245	34.42.42.42.727.855.1118
SRR7286591	CC245	34.42.42.42.727.855.1118
SRR7223031	CC245	34.42.42.42.727.855.1212
SRR7285553	CC245	34.42.42.42.729.858.1094
SRR7249808	CC245	34.42.42.42.742.872.1112
SRR7172419	CC245	34.42.42.42.765.897.1143
SRR7223152	CC245	34.42.42.42.778.912.1160
SRR7265957	CC245	34.42.42.42.807.953.1216
SRR7208633	CC245	35.43.43.1096.1369.1598.2031
SRR7221238	CC245	35.43.43.43.1184.1413.1899
SRR7179966	CC245	35.43.43.43.1184.1413.1899
SRR7407960	CC245	35.43.43.43.1184.1413.1899
SRR4786481	CC245	35.43.43.43.1184.1413.2042
SRR7286377	CC245	35.43.43.43.1189.1434.1882
SRR7274835	CC245	35.43.43.43.1189.1434.1956
SRR7266800	CC245	35.43.43.43.1189.1434.2000
SRR7249502	CC245	35.43.43.43.1189.1434.2021
SRR7274822	CC245	35.43.43.43.1189.1446.1879
SRR4788196	CC245	35.43.43.43.1189.1578.2011
SRR4897726	CC245	35.43.43.43.1189.1578.2024
SRR4787403	CC245	35.43.43.43.1189.1578.2101
SRR4787773	CC245	35.43.43.43.1232.1461.1894
SRR4787414	CC245	35.43.43.43.1232.1461.1945
SRR4897724	CC245	35.43.43.43.1232.1461.1945
SRR7285618	CC245	35.43.43.43.1238.1467.1900
SRR7204433	CC245	35.43.43.43.1238.1531.1964
SRR7256968	CC245	35.43.43.43.1238.1531.1964
SRR7282622	CC245	35.43.43.43.1238.1531.2048
SRR4787202	CC245	35.43.43.43.1238.1531.2048
SRR4897081	CC245	35.43.43.43.1280.1509.1942
SRR4181595	CC245	35.43.43.43.1280.1509.1951
SRR3531845	CC245	35.43.43.43.1280.1509.1951
SRR7367525	CC245	35.43.43.43.1416.1645.2078
SRR7251492	CC245	35.43.43.43.1423.1652.2085
SRR5018272	CC245	35.43.43.43.222.245.269
SRR4897763	CC245	35.43.43.43.222.423.489
SRR4788355	CC245	35.43.43.43.222.506.617
SRR7215508	CC245	35.43.43.43.222.764.968
SRR4787233	CC245	35.43.43.43.277.307.341
SRR5029678	CC245	35.43.43.43.277.307.358
SRR4195744	CC245	35.43.43.43.277.307.558
SRR4184813	CC245	35.43.43.43.277.408.471
SRR7256995	CC245	35.43.43.43.277.408.751
SRR7251004	CC245	35.43.43.43.277.408.762
SRR5024324	CC245	35.43.43.43.277.408.802
SRR4786447	CC245	35.43.43.43.277.432.502
SRR7208628	CC245	35.43.43.43.277.610.1068
SRR7265847	CC245	35.43.43.43.277.610.763
SRR5024516	CC245	35.43.43.43.277.610.799
SRR4787733	CC245	35.43.43.43.316.358.411
SRR4195704	CC245	35.43.43.43.316.358.530
SRR4195730	CC245	35.43.43.43.316.358.530
SRR4788327	CC245	35.43.43.43.316.358.639
SRR5005605	CC245	35.43.43.43.316.358.657
SRR4786247	CC245	35.43.43.43.43.338.382
SRR5029704	CC245	35.43.43.43.43.363.417
SRR4897208	CC245	35.43.43.43.43.363.417
SRR4897424	CC245	35.43.43.43.43.382.439
SRR4786841	CC245	35.43.43.43.43.385.442
SRR3289610	CC245	35.43.43.43.43.43.297
SRR4181495	CC245	35.43.43.43.43.43.383
SRR4181572	CC245	35.43.43.43.43.43.387
SRR4195780	CC245	35.43.43.43.43.43.539
SRR4897819	CC245	35.43.43.43.43.43.781
SRR4897018	CC245	35.43.43.43.43.43.871
SRR4897091	CC245	35.43.43.43.43.630.792
SRR5005302	CC245	35.43.43.43.43.633.795
SRR4787206	CC245	35.43.43.43.43.633.809
SRR5006367	CC245	35.43.43.43.43.647.818
SRR4786482	CC245	35.43.43.43.43.649.821
SRR7250982	CC245	35.43.43.43.43.649.821
SRR7286402	CC245	35.43.43.43.43.946.1206
SRR7186911	CC245	35.43.43.43.43.985.1262
SRR7286446	CC245	35.43.621.1097.1370.1599.2032
SRR3289603	CC245	35.43.621.939.1177.1610.2043
SRR5024449	CC245	35.43.621.939.1179.1408.1841
SRR3531663	CC245	35.43.621.939.1179.1408.1841
SRR4897333	CC245	35.43.621.939.1179.1408.1999
SRR7187772	CC245	35.43.621.939.1192.1421.1854
SRR5006061	CC245	35.43.621.939.1192.1421.1858
SRR5024322	CC245	35.43.621.939.1192.1421.1865
SRR5029853	CC245	35.43.621.939.1192.1421.1865
SRR4897830	CC245	35.43.621.939.1192.1421.1865
SRR7221032	CC245	35.43.621.939.1192.1421.1880
SRR4787415	CC245	35.43.621.939.1192.1421.2036
SRR7277765	CC245	35.43.621.939.1192.1421.2058
SRR7251422	CC245	35.43.621.939.1192.1525.1958
SRR5005492	CC245	35.43.621.939.1221.1450.1883
SRR4897154	CC245	35.43.621.939.1222.1451.1884
SRR7358109	CC245	35.43.678.1003.1254.1483.1916
SRR7286393	CC245	35.43.678.1003.1254.1483.1916
SRR4788220	CC245	35.43.678.1003.1340.1569.2002
SRR7230248	CC245	35.43.766.1099.1372.1601.2034
SRR3289585	CC245	37.50.51.55.55.55.58
SRR4897360	CC245	4.10.328.493.565.670.850
SRR7204217	CC245	4.10.354.540.624.739.941
SRR7286509	CC245	4.10.401.609.721.849.1083
SRR3289618	CC245	4.10.56.234.243.268.296
SRR5024528	CC245	4.105.155.266.279.309.344
SRR3289551	CC245	4.110.162.273.287.317.354
SRR4897253	CC245	4.110.162.273.287.536.665
SRR4788248	CC245	4.110.188.317.340.391.450
SRR4786848	CC245	4.110.188.317.340.391.450
SRR4897700	CC245	4.110.188.317.439.514.631
SRR4787909	CC245	4.110.188.317.439.514.648
SRR7221030	CC245	4.110.188.676.814.964.1229
SRR4181482	CC245	4.111.164.278.294.330.372
SRR4897484	CC245	4.111.307.465.534.628.789
SRR4788365	CC245	4.111.307.465.534.628.789
SRR7187024	CC245	4.111.307.605.716.844.1077
SRR7187919	CC245	4.111.353.536.617.731.927
SRR5006069	CC245	4.112.165.279.295.331.373
SRR4181556	CC245	4.114.169.285.301.341.385
SRR4897670	CC245	4.117.173.295.312.354.404
SRR4788158	CC245	4.123.186.314.605.716.906
SRR5018321	CC245	4.125.189.318.341.392.451
SRR5017979	CC245	4.125.189.383.429.501.608
SRR4184781	CC245	4.134.204.339.366.420.486
SRR5024158	CC245	4.134.204.339.366.420.486
SRR4184843	CC245	4.134.204.339.366.420.486
SRR4787162	CC245	4.135.206.341.368.422.488
SRR5024456	CC245	4.138.211.348.380.438.509
SRR4787436	CC245	4.138.211.348.380.438.510
SRR4193889	CC245	4.142.223.360.400.464.545
SRR4897701	CC245	4.143.224.361.401.465.546
SRR4787735	CC245	4.144.225.363.403.468.551
SRR4195623	CC245	4.145.226.364.404.470.553
SRR4788351	CC245	4.145.256.400.449.528.652
SRR7172283	CC245	4.145.256.637.763.895.1141
SRR7291604	CC245	4.145.358.550.641.758.961
SRR7230305	CC245	4.145.358.550.641.758.961
SRR4897111	CC245	4.157.244.385.431.503.612
SRR5018302	CC245	4.157.246.387.433.507.619
SRR4787182	CC245	4.157.289.443.508.597.744
SRR7223044	CC245	4.157.437.666.802.947.1207
SRR5017396	CC245	4.160.249.391.437.512.628
SRR4787174	CC245	4.161.250.392.438.513.630
SRR4897785	CC245	4.163.253.395.443.518.636
SRR3742269	CC245	4.163.299.455.521.612.765
SRR4787851	CC245	4.165.257.401.450.529.653
SRR4787853	CC245	4.167.265.412.466.548.681
SRR4787779	CC245	4.167.286.440.504.591.738
SRR4897196	CC245	4.167.286.440.504.591.738
SRR3742208	CC245	4.167.286.440.504.591.738
SRR7208801	CC245	4.167.286.440.504.591.738
SRR5017464	CC245	4.168.267.414.468.550.684
SRR4787892	CC245	4.168.267.414.468.550.696
SRR4897249	CC245	4.172.273.421.476.558.695
SRR5005356	CC245	4.172.282.435.496.581.724
SRR7291609	CC245	4.172.282.647.777.911.1159
SRR7179952	CC245	4.172.306.464.533.626.787
SRR4787236	CC245	4.172.306.525.602.713.903
SRR4897408	CC245	4.172.308.466.535.629.791
SRR4897044	CC245	4.184.304.462.531.622.783
SRR7187060	CC245	4.185.305.463.532.623.784
SRR7187849	CC245	4.189.313.472.543.640.810
SRR7230207	CC245	4.189.400.607.718.846.1079
SRR7276911	CC245	4.190.314.473.544.641.811
SRR4788360	CC245	4.190.314.473.544.641.811
SRR4897428	CC245	4.190.314.473.544.641.811
SRR5005565	CC245	4.190.314.473.544.641.893
SRR4897430	CC245	4.191.317.476.547.644.814
SRR4897225	CC245	4.194.322.485.556.658.832
SRR4788368	CC245	4.196.324.487.558.660.836
SRR4897709	CC245	4.197.326.489.560.662.840
SRR5006337	CC245	4.205.342.519.595.701.889
SRR4897667	CC245	4.206.345.522.599.705.894
SRR7401665	CC245	4.207.347.524.601.712.902
SRR7236616	CC245	4.210.356.544.630.746.949
SRR7407989	CC245	4.214.366.561.658.781.992
SRR7286604	CC245	4.241.421.640.768.900.1146
SRR7184395	CC245	4.244.426.652.784.919.1170
SRR7204429	CC245	4.248.439.669.805.951.1211
SRR3289526	CC245	4.48.161.272.286.316.353
SRR4788261	CC245	4.48.161.437.500.587.731
SRR3289583	CC245	4.48.170.286.302.343.388
SRR7249704	CC245	4.48.274.422.477.560.698
SRR4897500	CC245	4.48.279.429.487.571.711
SRR4897358	CC245	4.48.279.429.487.571.711
SRR3289512	CC245	4.49.131.235.244.269.298
SRR4192013	CC245	4.49.146.351.383.443.517
SRR4787353	CC245	4.49.151.260.452.531.656
SRR7256806	CC245	4.49.151.260.815.965.1230
SRR7179867	CC245	4.49.151.581.686.809.1027
SRR7285624	CC245	4.49.151.581.686.809.1165
SRR3289556	CC245	4.49.154.263.274.304.338
SRR4897407	CC245	4.49.166.280.296.332.374
SRR4788183	CC245	4.49.181.304.326.371.426
SRR5023884	CC245	4.49.190.320.343.395.454
SRR4184757	CC245	4.49.194.325.350.402.463
SRR4787232	CC245	4.49.202.336.362.415.479
SRR4184864	CC245	4.49.205.340.367.421.487
SRR4193920	CC245	4.49.212.349.381.440.513
SRR4195746	CC245	4.49.216.353.386.446.520
SRR4195712	CC245	4.49.217.354.388.448.522
SRR4192132	CC245	4.49.220.357.394.454.529
SRR4195728	CC245	4.49.230.369.409.478.567
SRR4192124	CC245	4.49.231.370.410.479.570
SRR4787228	CC245	4.49.234.373.419.490.591
SRR4192076	CC245	4.49.234.373.419.490.591
SRR4897736	CC245	4.49.234.373.419.490.835
SRR4195478	CC245	4.49.235.374.420.492.593
SRR5023892	CC245	4.49.241.381.427.499.603
SRR7285610	CC245	4.49.247.389.435.510.623
SRR4787880	CC245	4.49.251.393.441.516.633
SRR4787885	CC245	4.49.252.394.442.517.634
SRR4788155	CC245	4.49.259.406.456.535.663
SRR4788348	CC245	4.49.268.415.469.551.685
SRR4787286	CC245	4.49.275.423.480.564.703
SRR4787072	CC245	4.49.275.423.480.564.720
SRR4897298	CC245	4.49.276.424.482.566.705
SRR5018268	CC245	4.49.277.426.484.568.708
SRR5023871	CC245	4.49.278.427.485.569.709
SRR5024200	CC245	4.49.284.438.501.588.734
SRR7221232	CC245	4.49.285.439.503.590.1037
SRR4787184	CC245	4.49.285.439.503.590.737
SRR4787899	CC245	4.49.292.447.512.601.752
SRR4897611	CC245	4.49.312.471.542.639.808
SRR5006392	CC245	4.49.335.509.584.689.870
SRR4897654	CC245	4.49.343.520.596.702.890
SRR7191699	CC245	4.49.344.619.736.865.1102
SRR4897092	CC245	4.49.350.529.608.719.910
SRR7184329	CC245	4.49.350.614.730.859.1095
SRR4897291	CC245	4.49.352.532.611.725.916
SRR7223035	CC245	4.49.361.651.783.918.1169
SRR7187830	CC245	4.49.393.596.703.828.1054
SRR7256976	CC245	4.49.393.596.703.828.1054
SRR7221119	CC245	4.49.393.596.703.828.1054
SRR7187828	CC245	4.49.398.604.715.843.1074
SRR7285460	CC245	4.49.398.604.715.843.1115
SRR7223073	CC245	4.49.408.622.740.870.1109
SRR7283669	CC245	4.49.410.625.745.875.1116
SRR7249685	CC245	4.49.419.638.766.898.1144
SRR7249703	CC245	4.49.431.659.792.929.1182
SRR7187853	CC245	4.49.438.667.803.948.1208
SRR7230167	CC245	4.49.444.680.824.980.1253
SRR5018357	CC245	4.49.49.129.325.370.425
SRR5024254	CC245	4.49.49.129.325.375.432
SRR4787397	CC245	4.49.49.129.325.375.443
SRR4788101	CC245	4.49.49.129.325.524.645
SRR7223124	CC245	4.49.49.129.325.583.726
SRR7286507	CC245	4.49.49.129.325.663.1057
SRR7277737	CC245	4.49.49.129.325.663.841
SRR5005566	CC245	4.49.49.129.325.708.899
SRR7285559	CC245	4.49.49.129.446.523.643
SRR4788346	CC245	4.49.49.129.498.585.729
SRR3289572	CC245	4.49.49.244.275.305.339
SRR5460696	CC245	4.49.49.244.275.305.339
SRR5024323	CC245	4.49.49.244.309.351.399
SRR5024315	CC245	4.49.49.244.311.353.403
SRR3531911	CC245	4.49.49.244.314.356.409
SRR4787392	CC245	4.49.49.244.373.428.496
SRR4786191	CC245	4.49.49.244.373.561.700
SRR4192122	CC245	4.49.49.244.387.447.521
SRR7215951	CC245	4.49.49.244.481.565.704
SRR5005324	CC245	4.49.49.244.491.576.717
SRR4787082	CC245	4.49.49.244.492.577.718
SRR4897712	CC245	4.49.49.244.492.577.718
SRR5006145	CC245	4.49.49.244.516.606.757
SRR7184212	CC245	4.49.49.244.527.618.1044
SRR7209031	CC245	4.49.49.244.527.618.1070
SRR7209035	CC245	4.49.49.244.527.618.1075
SRR5024240	CC245	4.49.49.244.527.618.775
SRR7285636	CC245	4.49.49.244.527.618.929
SRR7204432	CC245	4.49.49.244.527.904.1151
SRR4787325	CC245	4.49.49.244.552.652.825
SRR7221190	CC245	4.49.49.244.671.794.1005
SRR7285543	CC245	4.49.49.244.671.794.1005
SRR4181591	CC245	4.49.49.281.297.335.378
SRR7286537	CC245	4.49.49.281.297.721.912
SRR4181520	CC245	4.49.49.289.305.346.391
SRR4184852	CC245	4.49.49.309.332.381.438
SRR5017478	CC245	4.49.49.310.333.383.440
SRR4788302	CC245	4.49.49.310.333.383.499
SRR4787076	CC245	4.49.49.310.463.545.678
SRR5005527	CC245	4.49.49.332.358.411.475
SRR5006380	CC245	4.49.49.332.358.411.475
SRR5006021	CC245	4.49.49.332.358.411.475
SRR4788238	CC245	4.49.49.332.358.411.484
SRR5017288	CC245	4.49.49.345.375.430.498
SRR4195472	CC245	4.49.49.345.375.460.537
SRR4897188	CC245	4.49.49.362.402.467.550
SRR4195768	CC245	4.49.49.362.424.496.599
SRR4787268	CC245	4.49.49.362.479.563.702
SRR4897243	CC245	4.49.49.404.453.532.659
SRR7172422	CC245	4.49.49.404.453.532.942
SRR4788112	CC245	4.49.49.454.520.611.764
SRR7286252	CC245	4.49.49.484.555.656.1080
SRR4788260	CC245	4.49.49.484.555.656.830
SRR4787782	CC245	4.49.49.510.585.691.874
SRR7215897	CC245	4.49.49.527.606.717.908
SRR7407988	CC245	4.49.49.531.610.722.913
SRR5006043	CC245	4.49.49.534.614.728.919
SRR7266823	CC245	4.49.49.538.621.736.934
SRR7208631	CC245	4.49.49.538.621.736.934
SRR7286443	CC245	4.49.49.538.621.736.934
SRR7290979	CC245	4.49.49.538.621.736.934
SRR7215283	CC245	4.49.49.538.621.736.934
SRR7187011	CC245	4.49.49.538.621.736.934
SRR7215511	CC245	4.49.49.538.621.736.934
SRR7223130	CC245	4.49.49.538.621.736.936
SRR7209029	CC245	4.49.49.542.628.744.947
SRR7221225	CC245	4.49.49.580.685.808.1026
SRR7283665	CC245	4.49.49.615.731.860.1096
SRR7208626	CC245	4.49.49.630.752.882.1124
SRR7250997	CC245	4.49.49.644.773.907.1155
SRR7204198	CC245	4.49.49.648.779.913.1161
SRR4184838	CC245	4.49.69.307.330.378.435
SRR4195717	CC245	4.49.69.307.330.439.512
SRR5006090	CC245	4.49.69.337.364.418.482
SRR4192510	CC245	4.49.69.337.364.469.552
SRR5017320	CC245	4.49.69.337.392.452.526
SRR5024217	CC245	4.49.69.95.615.729.920
SRR5005546	CC245	4.5.280.431.490.575.716
SRR7172423	CC245	4.51.52.444.509.598.1016
SRR4786889	CC245	4.51.52.444.509.598.745
SRR4788295	CC245	4.51.52.444.509.598.879
SRR4788205	CC245	4.51.52.475.546.643.813
SRR5005610	CC245	4.57.178.301.321.364.418
SRR4786635	CC245	4.57.184.308.331.379.436
SRR5005358	CC245	4.57.184.467.536.632.794
SRR7244379	CC245	4.57.379.574.676.799.1010
SRR7367425	CC245	4.99.143.600.709.836.1064
SRR4788228	CC245	4.99.288.442.507.596.743
SRR4788182	CC245	4.99.334.508.581.686.867
SRR7285432	CC245	4.99.390.593.700.824.1050
SRR4181521	CC245	41.113.168.284.300.340.384
SRR7187066	CC245	41.195.323.486.557.659.833
SRR7367548	CC245	41.195.323.486.567.672.853
SRR4897205	CC245	41.195.323.486.567.672.884
SRR4897561	CC245	41.201.337.514.590.696.881
SRR5024532	CC245	42.115.171.292.308.349.396
SRR5023937	CC245	43.120.177.300.320.362.416
SRR4897393	CC245	43.120.177.434.494.579.722
SRR7256979	CC245	43.229.389.591.698.822.1047
SRR4195772	CC245	47.141.222.359.399.463.544
SRR4192131	CC245	49.148.232.371.411.481.572
SRR7184225	CC245	49.148.396.602.711.839.1069
SRR4897513	CC245	5.6.153.262.273.303.336
SRR3530569	CC245	5.6.153.291.307.348.395
SRR4787321	CC245	5.6.153.367.407.475.560
SRR3742266	CC245	5.6.153.456.522.613.768
SRR7291035	CC245	5.6.153.539.622.737.937
SRR7184308	CC245	5.6.153.539.819.971.1240
SRR7236441	CC245	5.6.153.584.690.814.1033
SRR7286259	CC245	5.6.153.608.720.848.1082
SRR4192070	CC245	50.149.233.372.414.485.579
SRR7266801	CC245	50.213.365.560.657.780.991
SRR7367433	CC245	50.213.365.560.657.780.991
SRR7266811	CC245	50.237.409.623.741.871.1110
SRR5005543	CC245	51.166.260.407.457.537.668
SRR5024318	CC245	51.166.260.407.457.537.668
SRR7230314	CC245	51.243.425.650.782.917.1168
SRR4897588	CC245	52.171.272.419.474.556.693
SRR5018287	CC245	52.171.272.419.474.556.693
SRR7283812	CC245	54.177.291.583.689.813.1032
SRR7187787	CC245	54.177.291.668.804.949.1209
SRR7274752	CC245	54.177.291.674.812.960.1225
SRR5006097	CC245	55.183.301.459.528.619.777
SRR7266797	CC245	55.183.422.642.770.903.1150
SRR5005284	CC245	56.187.309.468.539.636.801
SRR4786217	CC245	57.193.319.478.549.646.817
SRR7407969	CC245	59.199.330.495.568.673.1101
SRR4786762	CC245	59.199.330.495.568.673.854
SRR4788284	CC245	59.199.330.495.568.673.854
SRR5005510	CC245	59.199.333.498.571.676.857
SRR4787866	CC245	59.200.331.507.580.685.866
SRR4897211	CC245	6.7.336.511.587.693.876
SRR7286605	CC245	6.7.355.543.629.745.948
SRR4897674	CC245	60.216.369.564.663.786.1000
SRR5024196	CC245	60.216.369.564.663.786.997
SRR4788340	CC245	60.218.371.566.665.788.999
SRR7291918	CC245	60.218.371.592.699.823.1048
SRR7221229	CC245	64.220.373.568.667.790.1001
SRR7186904	CC245	64.242.423.646.776.910.1158
SRR7285466	CC245	65.221.374.569.668.791.1002
SRR7283664	CC245	65.221.424.649.780.914.1164
SRR7191564	CC245	66.224.381.576.681.804.1019
SRR7277705	CC245	66.224.381.576.681.804.1019
SRR7191558	CC245	66.224.381.576.681.804.1019
SRR7184273	CC245	66.224.381.576.681.804.1038
SRR7367426	CC245	66.224.381.576.681.804.1040
SRR7172275	CC245	67.227.385.586.693.817.1039
SRR7179906	CC245	7.188.311.470.541.638.807
SRR7251489	CC245	7.211.435.663.799.938.1195
SRR7172266	CC245	7.8.8.672.810.956.1220
SRR7500968	CC245	70.246.433.661.795.932.1187
SRR7500947	CC245	71.247.434.662.798.935.1190
SRR7286510	CC245	78.324.620.937.1438.1667.2100
SRR5005425	CC245	78.324.633.1145.1426.1655.2088
SRR5454497	CC245	78.324.633.1148.1429.1658.2091
SRR7187756	CC245	78.324.633.954.1195.1424.1857
SRR7215919	CC245	78.324.633.954.1282.1511.1944
SRR4897493	CC245	78.324.644.966.1208.1437.1870
SRR4897473	CC245	78.324.644.966.1208.1437.1870
SRR5006082	CC245	78.324.664.1007.1343.1572.2005
SRR4192125	CC245	78.324.664.1085.1353.1582.2015
SRR7266759	CC245	78.324.664.992.1373.1602.2035
SRR4788107	CC245	78.324.684.1009.1260.1489.1922
SRR4787275	CC245	78.324.684.1009.1260.1514.1947
SRR7286528	CC245	78.324.686.1011.1262.1491.2081
SRR4786747	CC245	78.324.704.1032.1287.1516.1949
SRR4787303	CC245	78.324.721.1049.1312.1541.1974
SRR7283802	CC245	78.324.727.1055.1319.1548.1981
SRR4786753	CC245	78.324.785.1119.1397.1626.2059
SRR4897412	CC245	78.324.808.1144.1425.1654.2087
SRR4787144	CC245	78.325.625.971.1216.1445.1878
SRR7184222	CC245	78.325.625.971.1219.1448.1881
SRR7172284	CC245	78.325.625.971.1271.1500.1933
SRR4184827	CC245	78.359.713.1041.1299.1528.1961
SRR7186936	CC245	78.359.713.1070.1336.1565.1998
SRR4897546	CC245	8.108.159.270.283.313.348
SRR4897578	CC245	8.108.159.270.462.544.677
SRR5024228	CC245	8.108.159.312.335.386.444
SRR7401695	CC245	8.108.159.549.639.756.959
SRR4181524	CC245	8.9.9.138.140.154.167
SRR3289567	CC245	8.9.9.138.140.154.167
SRR5017443	CC245	8.9.9.138.140.154.167
SRR4178709	CC245	8.9.9.138.140.154.167
SRR5460697	CC245	8.9.9.138.140.154.167
SRR3289612	CC245	8.9.9.138.140.154.167
SRR5029827	CC245	8.9.9.138.140.154.167
SRR5006426	CC245	8.9.9.138.140.154.790
SRR5029804	CC245	8.9.9.275.289.319.356
SRR4897481	CC245	8.9.9.535.616.730.922
SRR7250994	CC245	8.9.9.541.627.743.946
SRR7236634	CC245	8.9.9.597.705.831.1058
SRR7172411	CC245	8.9.9.641.769.902.1148
SRR7230237	CC245	83.388.806.1141.1421.1650.2083
